# Supplementary material for: Development and Characterization of a Novel α-Synuclein-PEST H4 Cell Line for Enhanced Drug Screening in α-Synucleinopathies
Source: Int J Mol Sci. 2025 Jul 25;26(15):7205. doi: 10.3390/ijms26157205 (PMC12346604; doi:10.3390/ijms26157205)
Supplement: Supplementary file 1 [file ijms-26-07205-s001.zip]

Archive with 1 entries (1 files):
- ijms-3741536-supplementary.pdf
